# Supplementary material for: Metformin Protects against Radiation-Induced Acute Effects by Limiting Senescence of Bronchial-Epithelial Cells
Source: Int J Mol Sci. 2021 Jun 30;22(13):7064. doi: 10.3390/ijms22137064 (PMC8268757; doi:10.3390/ijms22137064)
Supplement: Supplementary file 1 [file ijms-22-07064-s001.zip]

Archive with 1 entries (1 files):
- ijms-1273852-supplementary.pdf
